# Supplementary material for: Targeting the High-Density Lipoprotein Proteome for the Treatment of Post-Acute Sequelae of SARS-CoV-2
Source: Int J Mol Sci. 2024 Apr 20;25(8):4522. doi: 10.3390/ijms25084522 (PMC11049911; doi:10.3390/ijms25084522)
Supplement: Supplementary file 1 [file ijms-25-04522-s001.zip]

Archive with 1 entries (1 files):
- ijms-2893588-supplementary.pdf
